# Supplementary material for: The association of number and geographic proximity of children with care home use before all-cause and dementia deaths: a register-based study of Finnish older adults
Source: J Gerontol B Psychol Sci Soc Sci. 2025 Dec 10;81(2):gbaf250. doi: 10.1093/geronb/gbaf250 (PMC12795604; doi:10.1093/geronb/gbaf250)
Supplement: gbaf250_Supplementary_Data [file gbaf250_supplementary_data.zip]

Archive with 1 entries (1 files):
- JGSS suppl Korhonen, Einiö, & Martikainen.docx
